# Supplementary material for: The Oral Bioavailability of Vitamin B12 at Different Doses in Healthy Indian Adults
Source: Nutrients. 2024 Nov 30;16(23):4157. doi: 10.3390/nu16234157 (PMC11643782; doi:10.3390/nu16234157)
Supplement: Supplementary file 1 [file nutrients-16-04157-s001.zip]

Archive with 1 entries (1 files):
- nutrients-3264350-supplementary.pdf
